# Supplementary material for: Metabolomics Markers of COVID-19 Are Dependent on Collection Wave
Source: Metabolites. 2022 Jul 30;12(8):713. doi: 10.3390/metabo12080713 (PMC9415837; doi:10.3390/metabo12080713)
Supplement: Supplementary file 1 [file metabolites-12-00713-s001.zip]

Archive with 1 entries (1 files):
- metabolites-1823351-supplementary.pdf
